# Supplementary material for: Depression Is Associated with an Increased Risk of Subsequent Cancer Diagnosis: A Retrospective Cohort Study with 235,404 Patients
Source: Brain Sci. 2023 Feb 10;13(2):302. doi: 10.3390/brainsci13020302 (PMC9954234; doi:10.3390/brainsci13020302)
Supplement: Supplementary file 1 [file brainsci-13-00302-s001.zip]

Archive with 1 entries (1 files):
- brainsci-2182792-supplementary.pdf
